# Supplementary material for: Beliefs About Medication and Uptake of Preventive Therapy in Women at Increased Risk of Breast Cancer: Results From a Multicenter Prospective Study
Source: Clin Breast Cancer. 2019 Feb;19(1):e116–26. doi: 10.1016/j.clbc.2018.10.008 (PMC6395889; doi:10.1016/j.clbc.2018.10.008)
Supplement: Data Profile [file mmc1.xml]

<?xml version="1.0" encoding="UTF-8" standalone="no"?><data:data><datasets><author>s.smith1@leeds.ac.uk</author><type>0</type><dataset><value>1</value><reason>Data will be made available on request</reason><comments/></dataset></datasets></data:data>
